# Supplementary material for: Exercise Induced Endothelial Mesenchymal Transition (EndMT) Facilitates Meniscal Fibrocartilage Regeneration
Source: Adv Sci (Weinh). 2024 Sep 30;11(44):2403788. doi: 10.1002/advs.202403788 (PMC11600215; doi:10.1002/advs.202403788)
Supplement: Supplementary file 4 — Supporting Tables [file ADVS-11-2403788-s001.zip]

Archive with 5 entries (5 files):
- Supplemental table 1.xlsx
- Supplemental table 2.xlsx
- Supplemental table 3.xlsx
- Supplemental table 4.xlsx
- Supplemental table 5.xlsx
