# Supplementary material for: Exercise Induced Endothelial Mesenchymal Transition (EndMT) Facilitates Meniscal Fibrocartilage Regeneration
Source: Adv Sci (Weinh). 2024 Sep 30;11(44):2403788. doi: 10.1002/advs.202403788 (PMC11600215; doi:10.1002/advs.202403788)
Supplement: Supplementary file 4 — Supporting Tables [file ADVS-11-2403788-s001.zip › Supplemental table 1.xlsx]

## Sheet: Sheet1
Supplemental table 1: Abbreviations used
Abbreviations	Definition
3D	three-dimensional
a.u.	arbitrary unit
ANOVA	analysis of variance
BMP	bone morphogenetic protein
BP	biological process
BSA	bovine serum albumin
CAFs	cancer-associated fibroblasts
CC	cellular component
CDH5	VE-cadherin
CM	chondrogenic medium
COL I	type I collagen
COL II	type II collagen
CPC	Cartilage progenitor cells
CT	computed tomography
CTGF	connective tissue growth factor
CTS	cyclic tensile strain
DAB	diaminobenzidine
DAPI	4’,6-diamidino-2-phenylindole dihydrochloride
EC	endothelial cell
ECM	extracellular matrix
EDTA	Ethylene Diamine Tetraacetie Acid
EndMT	endothelial mesenchymal transition
FBS	fetal bovine serum
FC	fibrochondrocyte
FITC	Fluorescein Isothiocyanate
GAG	glycosaminoglycans
GAPDH	glyceraldehyde-3-phosphate dehydrogenase
gel-MA	methacrylated gelatin
GO	Gene Ontology
HE	hematoxylin-eosin
HRP	horseradish peroxidase
HUVECs	human umbilical vein endothelial cells
ISH	in situ hybridization
KEGG	Kyoto encyclopedia of genes and genomes
MC	mesenchymal cell
MCL	medial collateral ligament
MF	molecular function
MFC	medial femoral condyle
MOSTA	spatiotemporal transcriptomic atlas of mouse organogenesis
MRI	magnetic resonance imaging
MSCs	mesenchymal stem cells
MTP	medial tibial plateau
OA	osteoarthritis
OARSI	osteoarthritis cartilage histopathology assessment system
PAGA	partition-based graph abstraction
PBS	phosphate buffered solution
PBST	phosphate buffered solution+Tween-20
PreHTC	Prehypertrophic chondrocytes
PU	polyurethane
qPCR	Quantitative real-time polymerase chain reaction
RegC	Regulatory chondrocytes
RFP	red fluorescence protein
ROI	region of interest
scRNA-Seq	Single-cell RNA sequencing
SD	standard deviation
SO	safranin O
SOX9	SRY-related high mobility group-box gene-9
SRY	sex-determining region Y-linked
SSC	sodium citrate buffer
TBST	Tris-Hcl solution+Tween-20
TGFβ	transforming growth factor beta
UMAP	Uniform Manifold Approximation and Projection for Dimension Reduction
VSMC	Vascular smooth muscle cells
α-MEM	α-Minimum Essential Medium
