# Supplementary material for: Exercise Induced Endothelial Mesenchymal Transition (EndMT) Facilitates Meniscal Fibrocartilage Regeneration
Source: Adv Sci (Weinh). 2024 Sep 30;11(44):2403788. doi: 10.1002/advs.202403788 (PMC11600215; doi:10.1002/advs.202403788)
Supplement: Supplementary file 4 — Supporting Tables [file ADVS-11-2403788-s001.zip › Supplemental table 2.xlsx]

## Sheet: Sheet1
Supplemental table 2: Scoring System for Evaluation of the Quality of Meniscal Repair Tissue
	0	1	2	3
Defect filling	No fill	<25%	25–75%	>75%
Surface	No surface	ruptured	Fissured/fibrillated	Meniscus-like
Integration	No integration	Partial, unilateral integration	Bilateral partial or unilateral complete integration	Bilateral complete integration
Cellularity	No cells	>10 cell cluster/slide	No cell cluster/slide, Cell-ECM-ratio> 0.5	Meniscus-like cell-ECM ratio
Cell morphology	No cells	<25% meniscus-like cells	25%-75% meniscus-like cells	>75% meniscus-like cells
Content of proteoglycan	No staining for proteoglycan	<25%	25–75%	>75%
Content of type 2 collagen	No staining for type 2 collagen	<25%	25–75%	>75%
Stability	No stability	weak	Stable in shape	Stable to pressure and pulling stress
