# Supplementary material for: Exercise Induced Endothelial Mesenchymal Transition (EndMT) Facilitates Meniscal Fibrocartilage Regeneration
Source: Adv Sci (Weinh). 2024 Sep 30;11(44):2403788. doi: 10.1002/advs.202403788 (PMC11600215; doi:10.1002/advs.202403788)
Supplement: Supplementary file 4 — Supporting Tables [file ADVS-11-2403788-s001.zip › Supplemental table 3.xlsx]

## Sheet: Sheet1
Supplemental table 3: The information of ovine model used in the present study
Number	Knee	Group	Application
#1	Left	Blank	Histological analyses of regenerated meniscal tissue and cartilage
	Right	Blank	Histological analyses of regenerated meniscal tissue and cartilage
#2	Left	Blank	Histological analyses of regenerated meniscal tissue and cartilage
	Right	Blank	Histological analyses of regenerated meniscal tissue and cartilage
#3	Left	Blank	Histological analyses of regenerated meniscal tissue and cartilage
	Right	Blank	Histological analyses of regenerated meniscal tissue and cartilage
#4	Left	Blank	Nanoindentation of regenerated meniscal tissue
	Right	Blank	Nanoindentation of regenerated meniscal tissue
#5	Left	Scaffold	Histological analyses of regenerated meniscal tissue and cartilage
	Right	Scaffold	Histological analyses of regenerated meniscal tissue and cartilage
#6	Left	Scaffold	Histological analyses of regenerated meniscal tissue and cartilage
	Right	Scaffold	Histological analyses of regenerated meniscal tissue and cartilage
#7	Left	Scaffold	Histological analyses of regenerated meniscal tissue and cartilage
	Right	Scaffold	Histological analyses of regenerated meniscal tissue and cartilage
#8	Left	Scaffold	Nanoindentation of regenerated meniscal tissue
	Right	Scaffold	Nanoindentation of regenerated meniscal tissue
#9	Left	Scaffold+exercise	Histological analyses of regenerated meniscal tissue and cartilage
	Right	Scaffold+exercise	Histological analyses of regenerated meniscal tissue and cartilage
#10	Left	Scaffold+exercise	Histological analyses of regenerated meniscal tissue and cartilage
	Right	Scaffold+exercise	Histological analyses of regenerated meniscal tissue and cartilage
#11	Left	Scaffold+exercise	Nanoindentation of regenerated meniscal tissue
	Right	Scaffold+exercise	Nanoindentation of regenerated meniscal tissue
#12	Left	Scaffold+exercise	Single cell RNA-seq of regenerated meniscal tissue
	Right	Scaffold+exercise	Single cell RNA-seq of regenerated meniscal tissue
#13	Left	sham group	Histological analyses of regenerated meniscal tissue and cartilage
	Right	sham group	Histological analyses of regenerated meniscal tissue and cartilage
#14	Left	sham group	Histological analyses of regenerated meniscal tissue and cartilage
	Right	sham group	Histological analyses of regenerated meniscal tissue and cartilage
#15	Left	sham group	Nanoindentation of regenerated meniscal tissue
	Right	sham group	Nanoindentation of regenerated meniscal tissue
#16	Left	sham group	Single cell RNA-seq of native meniscal tissue
	Right	sham group	Single cell RNA-seq of native meniscal tissue
