# Supplementary material for: Exercise Induced Endothelial Mesenchymal Transition (EndMT) Facilitates Meniscal Fibrocartilage Regeneration
Source: Adv Sci (Weinh). 2024 Sep 30;11(44):2403788. doi: 10.1002/advs.202403788 (PMC11600215; doi:10.1002/advs.202403788)
Supplement: Supplementary file 4 — Supporting Tables [file ADVS-11-2403788-s001.zip › Supplemental table 4.xlsx]

## Sheet: Sheet1
Supplemental table 4: Primer sequences for HUVECs
Gene	Forward (5′-3′)	Reverse (5′-3′)
GAPDH	AGAAGGCTGGGGCTCATTTG	AGGGGCCATCCACAGTCTTC
CDH5	GAGACTCCTTCCAGCTTCACCATC	ACTCAGGCACGGACGCATTG
FSP-1	GGGCAAAGAGGGTGACAAGTTC	TGTTGCTGTCCAAGTTGCTCATC
N-cadherin	GCGTGTGAAGGTTTGCCAGTG	CAGCACAAGGATAAGCAGGATGATG
Vimentin	CGTGAATACCAAGACCTGCTCAATG	TCCTGCTCTCCTCGCCTTCC
CD44	CAACGCAGCAGAGTAATTCTCAGAG	CCACCTGTGACATCATTCCTATTGC
TGFbeta2	AGTTCAGACACTCAGCACAGCAG	ACGCAGCAAGGAGAAGCAGATG
ALK2	CGCAACCAAGAACGCCTCAATC	GACCAGAGCCACTTCCTGATGTAC
ALK5	CGTGGTTCCGTGAGGCAGAG	AGAGCTGAGTCCAAGTACCATTGTC
Smad2	ACGCCGCCAGTTGTGAAGAG	CTTCCTGCCCATTCTGCTCTCC
Smad3	AACCAGTGACCACCAGATGAACC	GTAGTAGGAGATGGAGCACCAGAAG
