# Supplementary material for: Exercise Induced Endothelial Mesenchymal Transition (EndMT) Facilitates Meniscal Fibrocartilage Regeneration
Source: Adv Sci (Weinh). 2024 Sep 30;11(44):2403788. doi: 10.1002/advs.202403788 (PMC11600215; doi:10.1002/advs.202403788)
Supplement: Supplementary file 4 — Supporting Tables [file ADVS-11-2403788-s001.zip › Supplemental table 5.xlsx]

## Sheet: Sheet1
Supplemental table 5: Key resources table
Reagent or resource	Source	Identifier
Primary antibodies
Mouse anti CDH5 antibody	Proteintech	66804-1-Ig
Rabbit anti N-cadherin antibody	Proteintech	22018-1-AP
Rabbit anti CD44 antibody	Proteintech	15675-1-AP
Rabbit anti CD31 antibody	Proteintech	11265-1-AP
Rabbit anti Tie-2 antibody	Proteintech	19157-1-AP
Rabbit anti FSP-1 antibody	Proteintech	16105-1-AP
Rabbit anti collagen I antibody	Abcam	ab233080
Goat anti collagen I antibody	Arigo	ARG21965
Mouse anti collagen II monoclonal antibody	Invitrogen	MA5-13026
Rabbit anti collagen II antibody	Abcam	ab34712
Mouse anti aggrecan antibody	MilliporeSigma	C8035
Rat anti RFP antibody	Chromotek	AB-2336064
Mouse anti GAPDH antibody	Proteintech	60004-1-Ig
Rabbit anti TGFbeta2 antibody	Proteintech	19999-1-AP
Rabbit anti phospho-Smad2 (Ser465/467)/Smad3 (Ser423/425) antibody	CST	8828
FITC-labeled anti-biotin	MilliporeSigma	F6762
Rabbit anti SOX9 antibody	Sigma	HPA001758
Mouse anti Myh11 antibody	MilliporeSigma	M7786
Rabbit anti SM22α antibody	Abcam	Ab14106
Secondary antibodies
Donkey anti-rabbit IgG H&L (Alexa Fluor® 647)	Abcam	ab150075
Donkey anti-mouse IgG H&L (Alexa Fluor® 594)	Abcam	ab150108
Donkey anti-goat IgG H&L (Alexa Fluor® 488)	Abcam	ab150129
Donkey anti-goat IgG H&L (Alexa Fluor® 647)	Abcam	ab150131
Donkey anti-rat IgG H&L (Alexa Fluor® 488)	Abcam	ab150153
Goat anti-mouse IgG H&L (HRP)	Abcam	ab6789
Goat anti-rabbit IgG H&L (HRP)	Abcam	ab6721
Donkey anti-Goat IgG H&L (HRP)	Abcam	ab6885
Chemicals and Recombinant proteins
Gel-MA	aladdin	M299511
Recombinant human TGFβ2	Peprotech	100-35B
Type I collagenase	Gibco	17100-017
Transgenic mice model
C57BL/6Smoc-Cdh5em1(2A-CreERT2-WPRE-polyA)Smoc	Shanghai Model Organisms Center, Inc.	NM-KI-200173
C57BL/6JSmoc-Gt(ROSA)26Sorem(CAG-LSL-tdTomato)1Smoc	Shanghai Model Organisms Center, Inc.	NM-KI-225042
Software
GraphPad Prism software	GraphPad	version 8.0.1
Image J software	NIH	N/A
